# Supplementary material for: Computational identification of surrogate genes for prostate cancer phases using machine learning and molecular network analysis
Source: Theor Biol Med Model. 2014 Aug 23;11:37. doi: 10.1186/1742-4682-11-37 (PMC4159107; doi:10.1186/1742-4682-11-37)
Supplement: Additional file 1: Table S1 — Prediction accuracies for each individuals in IFS. The file includes detailed prediction data for the normal condition (denoted by“A”), primary tumor (“B”) and metastatic tumor (“C”). “Prediction 1 - 3” have the same meaning as in Figure 1, and the prediction statuses are shown. The file is in the format of electronic data sheet (Microsoft Excel *.xlsx). [file 1742-4682-11-37-S1.xlsx]

## Sheet: Additional File 1 Prediction ac
Additional File 1. Prediction accuracy for each individuals.
sample.id	pheno_real	mRMR.prediction1	prediction.status1	mRMR.prediction2	prediction.status2	mRMR.prediction3	prediction.status3	combined_predition	prediction.status.combined
GSM152822	A	A	TRUE	B	FALSE	A	TRUE	A	TRUE
GSM152823	A	A	TRUE	A	TRUE	A	TRUE	A	TRUE
GSM152824	A	A	TRUE	B	FALSE	A	TRUE	A	TRUE
GSM152825	A	A	TRUE	B	FALSE	A	TRUE	A	TRUE
GSM152826	A	A	TRUE	B	FALSE	A	TRUE	A	TRUE
GSM152827	A	A	TRUE	A	TRUE	A	TRUE	A	TRUE
GSM152828	A	A	TRUE	A	TRUE	A	TRUE	A	TRUE
GSM152829	A	A	TRUE	A	TRUE	A	TRUE	A	TRUE
GSM152830	A	B	FALSE	B	FALSE	A	TRUE	B	FALSE
GSM152831	A	A	TRUE	B	FALSE	A	TRUE	A	TRUE
GSM152832	A	A	TRUE	B	FALSE	A	TRUE	A	TRUE
GSM152833	A	A	TRUE	B	FALSE	A	TRUE	A	TRUE
GSM152834	A	A	TRUE	B	FALSE	A	TRUE	A	TRUE
GSM152835	A	A	TRUE	A	TRUE	A	TRUE	A	TRUE
GSM152836	A	A	TRUE	A	TRUE	A	TRUE	A	TRUE
GSM152837	A	A	TRUE	B	FALSE	A	TRUE	A	TRUE
GSM152838	A	A	TRUE	B	FALSE	A	TRUE	A	TRUE
GSM153178	A	A	TRUE	C	FALSE	A	TRUE	A	TRUE
GSM153179	A	A	TRUE	B	FALSE	A	TRUE	A	TRUE
GSM153180	A	A	TRUE	B	FALSE	A	TRUE	A	TRUE
GSM153181	A	A	TRUE	B	FALSE	A	TRUE	A	TRUE
GSM153182	A	B	FALSE	A	TRUE	A	TRUE	A	TRUE
GSM153183	A	A	TRUE	C	FALSE	B	FALSE	B	FALSE
GSM153184	A	B	FALSE	B	FALSE	A	TRUE	B	FALSE
GSM153185	A	A	TRUE	B	FALSE	A	TRUE	A	TRUE
GSM153186	A	A	TRUE	B	FALSE	A	TRUE	A	TRUE
GSM153187	A	B	FALSE	C	FALSE	B	FALSE	B	FALSE
GSM153188	A	B	FALSE	B	FALSE	B	FALSE	B	FALSE
GSM153189	A	A	TRUE	B	FALSE	A	TRUE	A	TRUE
GSM153190	A	A	TRUE	B	FALSE	A	TRUE	A	TRUE
GSM153191	A	B	FALSE	B	FALSE	A	TRUE	B	FALSE
GSM153192	A	A	TRUE	B	FALSE	A	TRUE	A	TRUE
GSM153193	A	A	TRUE	B	FALSE	A	TRUE	A	TRUE
GSM153194	A	B	FALSE	B	FALSE	A	TRUE	B	FALSE
GSM153195	A	A	TRUE	B	FALSE	A	TRUE	A	TRUE
GSM153196	A	B	FALSE	B	FALSE	A	TRUE	B	FALSE
GSM153197	A	A	TRUE	A	TRUE	A	TRUE	A	TRUE
GSM153198	A	A	TRUE	C	FALSE	A	TRUE	A	TRUE
GSM153199	A	B	FALSE	B	FALSE	B	FALSE	B	FALSE
GSM153200	A	A	TRUE	C	FALSE	A	TRUE	A	TRUE
GSM153201	A	A	TRUE	B	FALSE	A	TRUE	A	TRUE
GSM153202	A	A	TRUE	B	FALSE	A	TRUE	A	TRUE
GSM153203	A	A	TRUE	B	FALSE	A	TRUE	A	TRUE
GSM153204	A	A	TRUE	C	FALSE	A	TRUE	A	TRUE
GSM153205	A	A	TRUE	A	TRUE	A	TRUE	A	TRUE
GSM153206	A	A	TRUE	B	FALSE	A	TRUE	A	TRUE
GSM153207	A	B	FALSE	B	FALSE	A	TRUE	B	FALSE
GSM153208	A	A	TRUE	B	FALSE	A	TRUE	A	TRUE
GSM153209	A	A	TRUE	B	FALSE	A	TRUE	A	TRUE
GSM153210	A	A	TRUE	B	FALSE	A	TRUE	A	TRUE
GSM153211	A	A	TRUE	B	FALSE	A	TRUE	A	TRUE
GSM153212	A	A	TRUE	B	FALSE	A	TRUE	A	TRUE
GSM153213	A	B	FALSE	B	FALSE	A	TRUE	B	FALSE
GSM153214	A	A	TRUE	B	FALSE	A	TRUE	A	TRUE
GSM153215	A	A	TRUE	B	FALSE	A	TRUE	A	TRUE
GSM153216	A	A	TRUE	B	FALSE	A	TRUE	A	TRUE
GSM153217	A	A	TRUE	B	FALSE	A	TRUE	A	TRUE
GSM153218	A	A	TRUE	B	FALSE	A	TRUE	A	TRUE
GSM153219	A	A	TRUE	B	FALSE	A	TRUE	A	TRUE
GSM153220	A	B	FALSE	B	FALSE	A	TRUE	B	FALSE
GSM153221	A	A	TRUE	A	TRUE	A	TRUE	A	TRUE
GSM153222	A	A	TRUE	A	TRUE	A	TRUE	A	TRUE
GSM153223	A	A	TRUE	B	FALSE	A	TRUE	A	TRUE
GSM153224	A	B	FALSE	B	FALSE	A	TRUE	B	FALSE
GSM153225	A	A	TRUE	B	FALSE	A	TRUE	A	TRUE
GSM153226	A	A	TRUE	A	TRUE	A	TRUE	A	TRUE
GSM153227	A	A	TRUE	B	FALSE	A	TRUE	A	TRUE
GSM153228	A	A	TRUE	B	FALSE	A	TRUE	A	TRUE
GSM153229	A	A	TRUE	B	FALSE	A	TRUE	A	TRUE
GSM153230	A	A	TRUE	B	FALSE	A	TRUE	A	TRUE
GSM153231	A	A	TRUE	B	FALSE	A	TRUE	A	TRUE
GSM153232	A	A	TRUE	B	FALSE	A	TRUE	A	TRUE
GSM153233	A	A	TRUE	B	FALSE	A	TRUE	A	TRUE
GSM153234	A	A	TRUE	B	FALSE	A	TRUE	A	TRUE
GSM153235	A	B	FALSE	C	FALSE	B	FALSE	B	FALSE
GSM153236	A	A	TRUE	A	TRUE	B	FALSE	A	TRUE
GSM153237	A	A	TRUE	B	FALSE	A	TRUE	A	TRUE
GSM152992	B	B	TRUE	B	TRUE	A	FALSE	B	TRUE
GSM152993	B	B	TRUE	B	TRUE	A	FALSE	B	TRUE
GSM152994	B	A	FALSE	B	TRUE	A	FALSE	A	FALSE
GSM152995	B	B	TRUE	B	TRUE	B	TRUE	B	TRUE
GSM152996	B	A	FALSE	B	TRUE	A	FALSE	A	FALSE
GSM152997	B	B	TRUE	B	TRUE	B	TRUE	B	TRUE
GSM152998	B	A	FALSE	B	TRUE	A	FALSE	A	FALSE
GSM152999	B	B	TRUE	C	FALSE	B	TRUE	B	TRUE
GSM153000	B	B	TRUE	B	TRUE	A	FALSE	B	TRUE
GSM153001	B	B	TRUE	B	TRUE	A	FALSE	B	TRUE
GSM153002	B	B	TRUE	C	FALSE	B	TRUE	B	TRUE
GSM153003	B	B	TRUE	C	FALSE	B	TRUE	B	TRUE
GSM153004	B	B	TRUE	C	FALSE	C	FALSE	C	FALSE
GSM153005	B	B	TRUE	B	TRUE	A	FALSE	B	TRUE
GSM153006	B	B	TRUE	B	TRUE	B	TRUE	B	TRUE
GSM153007	B	A	FALSE	B	TRUE	A	FALSE	A	FALSE
GSM153008	B	A	FALSE	B	TRUE	A	FALSE	A	FALSE
GSM153009	B	A	FALSE	B	TRUE	A	FALSE	A	FALSE
GSM153010	B	C	FALSE	C	FALSE	C	FALSE	C	FALSE
GSM153011	B	A	FALSE	A	FALSE	B	TRUE	A	FALSE
GSM153012	B	B	TRUE	B	TRUE	A	FALSE	B	TRUE
GSM153013	B	B	TRUE	B	TRUE	A	FALSE	B	TRUE
GSM153014	B	A	FALSE	B	TRUE	A	FALSE	A	FALSE
GSM153015	B	B	TRUE	B	TRUE	A	FALSE	B	TRUE
GSM153016	B	B	TRUE	B	TRUE	A	FALSE	B	TRUE
GSM153017	B	B	TRUE	C	FALSE	B	TRUE	B	TRUE
GSM153018	B	A	FALSE	B	TRUE	A	FALSE	A	FALSE
GSM153019	B	A	FALSE	B	TRUE	A	FALSE	A	FALSE
GSM153020	B	B	TRUE	C	FALSE	B	TRUE	B	TRUE
GSM153021	B	A	FALSE	C	FALSE	B	TRUE	B	TRUE
GSM153022	B	B	TRUE	C	FALSE	B	TRUE	B	TRUE
GSM153023	B	A	FALSE	C	FALSE	B	TRUE	B	TRUE
GSM153024	B	B	TRUE	B	TRUE	C	FALSE	B	TRUE
GSM153025	B	B	TRUE	B	TRUE	A	FALSE	B	TRUE
GSM153026	B	A	FALSE	B	TRUE	A	FALSE	A	FALSE
GSM153027	B	A	FALSE	A	FALSE	A	FALSE	A	FALSE
GSM153028	B	A	FALSE	B	TRUE	A	FALSE	A	FALSE
GSM153029	B	B	TRUE	B	TRUE	B	TRUE	B	TRUE
GSM153030	B	A	FALSE	B	TRUE	A	FALSE	A	FALSE
GSM153031	B	A	FALSE	B	TRUE	A	FALSE	A	FALSE
GSM153032	B	B	TRUE	C	FALSE	B	TRUE	B	TRUE
GSM153033	B	C	FALSE	C	FALSE	C	FALSE	C	FALSE
GSM153034	B	B	TRUE	C	FALSE	B	TRUE	B	TRUE
GSM153035	B	B	TRUE	C	FALSE	B	TRUE	B	TRUE
GSM153036	B	B	TRUE	A	FALSE	B	TRUE	B	TRUE
GSM153037	B	A	FALSE	B	TRUE	A	FALSE	A	FALSE
GSM153038	B	B	TRUE	B	TRUE	A	FALSE	B	TRUE
GSM153039	B	A	FALSE	A	FALSE	B	TRUE	A	FALSE
GSM153040	B	B	TRUE	C	FALSE	B	TRUE	B	TRUE
GSM153041	B	A	FALSE	C	FALSE	B	TRUE	B	TRUE
GSM153042	B	A	FALSE	B	TRUE	A	FALSE	A	FALSE
GSM153043	B	A	FALSE	C	FALSE	A	FALSE	A	FALSE
GSM153044	B	B	TRUE	C	FALSE	B	TRUE	B	TRUE
GSM153045	B	B	TRUE	C	FALSE	B	TRUE	B	TRUE
GSM153046	B	B	TRUE	C	FALSE	B	TRUE	B	TRUE
GSM153047	B	B	TRUE	C	FALSE	B	TRUE	B	TRUE
GSM153048	B	A	FALSE	A	FALSE	C	FALSE	A	FALSE
GSM153049	B	B	TRUE	C	FALSE	B	TRUE	B	TRUE
GSM153050	B	B	TRUE	B	TRUE	B	TRUE	B	TRUE
GSM153051	B	C	FALSE	C	FALSE	C	FALSE	C	FALSE
GSM153052	B	B	TRUE	B	TRUE	A	FALSE	B	TRUE
GSM153053	B	A	FALSE	B	TRUE	A	FALSE	A	FALSE
GSM187528	B	C	FALSE	C	FALSE	C	FALSE	C	FALSE
GSM187529	B	C	FALSE	C	FALSE	C	FALSE	C	FALSE
GSM187530	B	B	TRUE	B	TRUE	C	FALSE	B	TRUE
GSM187531	B	A	FALSE	A	FALSE	B	TRUE	A	FALSE
GSM152881	C	C	TRUE	C	TRUE	C	TRUE	C	TRUE
GSM152882	C	A	FALSE	A	FALSE	A	FALSE	A	FALSE
GSM152883	C	C	TRUE	C	TRUE	C	TRUE	C	TRUE
GSM152884	C	C	TRUE	C	TRUE	C	TRUE	C	TRUE
GSM152885	C	C	TRUE	C	TRUE	C	TRUE	C	TRUE
GSM152886	C	C	TRUE	C	TRUE	C	TRUE	C	TRUE
GSM152887	C	C	TRUE	C	TRUE	C	TRUE	C	TRUE
GSM152888	C	B	FALSE	B	FALSE	C	TRUE	B	FALSE
GSM152889	C	C	TRUE	C	TRUE	C	TRUE	C	TRUE
GSM152890	C	C	TRUE	C	TRUE	C	TRUE	C	TRUE
GSM152891	C	C	TRUE	C	TRUE	C	TRUE	C	TRUE
GSM152892	C	C	TRUE	C	TRUE	C	TRUE	C	TRUE
GSM152893	C	C	TRUE	C	TRUE	C	TRUE	C	TRUE
GSM152894	C	C	TRUE	C	TRUE	C	TRUE	C	TRUE
GSM152895	C	C	TRUE	C	TRUE	C	TRUE	C	TRUE
GSM152896	C	C	TRUE	C	TRUE	C	TRUE	C	TRUE
GSM152897	C	C	TRUE	C	TRUE	C	TRUE	C	TRUE
GSM152898	C	C	TRUE	C	TRUE	C	TRUE	C	TRUE
GSM152899	C	C	TRUE	C	TRUE	C	TRUE	C	TRUE
GSM152900	C	C	TRUE	C	TRUE	C	TRUE	C	TRUE
GSM152901	C	C	TRUE	C	TRUE	B	FALSE	C	TRUE
GSM152902	C	C	TRUE	C	TRUE	C	TRUE	C	TRUE
GSM152903	C	B	FALSE	B	FALSE	C	TRUE	B	FALSE
GSM152904	C	C	TRUE	C	TRUE	C	TRUE	C	TRUE
GSM152905	C	C	TRUE	C	TRUE	C	TRUE	C	TRUE
