# Supplementary material for: Computational identification of surrogate genes for prostate cancer phases using machine learning and molecular network analysis
Source: Theor Biol Med Model. 2014 Aug 23;11:37. doi: 10.1186/1742-4682-11-37 (PMC4159107; doi:10.1186/1742-4682-11-37)
Supplement: Additional file 2: Table S2 — Expression profiles of the four mRMR-selected genes. The file shows expression levels of the four mRMR-selected genes in the three class of samples. The file is in the format of Microsoft Excel *.xlsx. [file 1742-4682-11-37-S2.xlsx]

## Sheet: Sheet1
		normal tissue		primary tumor		metastatic tumor
Gene	Probe	mean	sd	mean	sd	mean	sd	p.value
ENSG00000176014	43355_s_at	1217.05	1292.1	1325.43	736.134	1592.62	983.414	0.2876
ENSG00000104177	55458_at	189.526	135.041	151.092	69.7506	158.804	69.0532	0.03507
ENSG00000169116	54033_at	1683.84	1503.24	2222.56	1301.55	2187.03	1163.45	0.01561
ENSG00000177542	52890_at	900.352	437.15	665.733	179.556	646.092	290.149	2.655e-05
p-values were obtain by comparing normal tissues and merged dataset of primary tumor and metastiatic tumor, using two-side t test
